# Supplementary material for: Changes in Structural and Thermodynamic Properties of Starch during Potato Tuber Dormancy
Source: Int J Mol Sci. 2023 May 7;24(9):8397. doi: 10.3390/ijms24098397 (PMC10179465; doi:10.3390/ijms24098397)
Supplement: Supplementary file 1 [file ijms-24-08397-s001.zip]

Archive with 1 entries (1 files):
- ijms-2375531-SI.pdf
